# Supplementary material for: Protective Effects of White Kidney Bean (Phaseolus vulgaris L.) against Diet-Induced Hepatic Steatosis in Mice Are Linked to Modification of Gut Microbiota and Its Metabolites
Source: Nutrients. 2023 Jul 4;15(13):3033. doi: 10.3390/nu15133033 (PMC10347063; doi:10.3390/nu15133033)
Supplement: Supplementary file 1 [file nutrients-15-03033-s001.zip]

Archive with 1 entries (1 files):
- nutrients-2471154-supplementary.pdf
